# Supplementary material for: Characteristics of Carbonatogenic Bacteria and Their Role in Enhancing the Stability of Biocrusts in Tropical Coral Islands
Source: Microorganisms. 2025 Feb 27;13(3):523. doi: 10.3390/microorganisms13030523 (PMC11945846; doi:10.3390/microorganisms13030523)
Supplement: Supplementary file 1 [file microorganisms-13-00523-s001.zip]

Archive with 1 entries (1 files):
- microorganisms-3456230-supplementary.pdf
